# Supplementary material for: Trends in Sales and Industry Perspectives of Package Sizes of Carbonates and Confectionery Products
Source: Foods. 2021 May 12;10(5):1071. doi: 10.3390/foods10051071 (PMC8151470; doi:10.3390/foods10051071)
Supplement: Supplementary file 1 [file foods-10-01071-s001.zip]

Archive with 1 entries (1 files):
- foods-1196692-supplementary.pdf
